# Supplementary material for: Human α-Defensin 51–9 and Human β-Defensin 2 Improve Metabolic Parameters and Gut Barrier Function in Mice Fed a Western-Style Diet
Source: Int J Mol Sci. 2023 Sep 9;24(18):13878. doi: 10.3390/ijms241813878 (PMC10531064; doi:10.3390/ijms241813878)
Supplement: Supplementary file 1 [file ijms-24-13878-s001.zip]

Archive with 1 entries (1 files):
- ijms-2586730-supplementary.pdf
